# Supplementary material for: Unintentional Tobacco Smoke Exposure in Children
Source: Int J Environ Res Public Health. 2022 Jun 9;19(12):7076. doi: 10.3390/ijerph19127076 (PMC9222355; doi:10.3390/ijerph19127076)
Supplement: Supplementary file 1 [file ijerph-19-07076-s001.zip]

Archive with 1 entries (1 files):
- ijerph-1769572-supplementary.pdf
